# Supplementary material for: The neurodegenerative effects of selenium are inhibited by FOXO and PINK1/PTEN regulation of insulin/insulin-like growth factor signaling in Caenorhabditis elegans
Source: Neurotoxicology. 2014 Mar;41(100):28–43. doi: 10.1016/j.neuro.2013.12.012 (PMC3979119; doi:10.1016/j.neuro.2013.12.012)
Supplement: Supplementary file 1 [file mmc2.zip]

Archive with 1 entries (1 files):
- Transparency Document.pdf
